# Supplementary material for: Primulinajiulianshanensis, a new species of Gesneriaceae from Jiangxi Province, China
Source: PhytoKeys. 2023 May 9;226:1–16. doi: 10.3897/phytokeys.226.96351 (PMC10189641; doi:10.3897/phytokeys.226.96351)
Supplement: XML Treatment for Primulina jiulianshanensis [file phytokeys.226.96351-treatment1.xml]

<!DOCTYPE tp:taxon-treatment
  PUBLIC "-//TaxonX//DTD Taxonomic Treatment Publishing DTD v0 20100105//EN" "tax-treatment-NSO.dtd">
<tp:taxon-treatment xmlns:tp="http://www.plazi.org/taxpub"><tp:treatment-meta><kwd-group><label>Taxon classification</label><kwd>
                <named-content content-type="kingdom">Plantae</named-content>
              </kwd><kwd>
                <named-content content-type="order">Lamiales</named-content>
              </kwd><kwd>
                <named-content content-type="family">Gesneriaceae</named-content>
              </kwd></kwd-group><mixed-citation publication-type="journal"><person-group><name><surname>Xu</surname><given-names>Guo-Liang</given-names></name><name><surname>Liang</surname><given-names>Li-Fen</given-names></name><name><surname>Chen</surname><given-names>Di-Ya</given-names></name><name><surname>Jing</surname><given-names>Zhi-Fang</given-names></name><name><surname>Zuo</surname><given-names>Xiao-Hai</given-names></name><name><surname>Zuo</surname><given-names>Zheng-Yu</given-names></name><name><surname>Wen</surname><given-names>Fang</given-names></name></person-group><article-title><italic><tp:taxon-name><tp:taxon-name-part taxon-name-part-type="genus" reg="Primulina">Primulina</tp:taxon-name-part><tp:taxon-name-part taxon-name-part-type="species" reg="jiulianshanensis">jiulianshanensis</tp:taxon-name-part></tp:taxon-name></italic>, a new species of <tp:taxon-name><tp:taxon-name-part taxon-name-part-type="family">Gesneriaceae</tp:taxon-name-part></tp:taxon-name> from Jiangxi Province, China</article-title><source>PhytoKeys</source><day>09</day><month>05</month><year>2023</year><volume>226</volume><fpage>1</fpage><lpage>16</lpage><pub-id pub-id-type="doi">10.3897/phytokeys.226.96351</pub-id></mixed-citation></tp:treatment-meta><tp:nomenclature><label>﻿</label><tp:taxon-name>
              <object-id xmlns:xlink="http://www.w3.org/1999/xlink" content-type="arpha" xlink:type="simple">F64C620E-DC3C-5C46-87B4-F1EC4700AAA7</object-id>
              <tp:taxon-name-part taxon-name-part-type="genus" reg="Primulina">Primulina</tp:taxon-name-part>
              <tp:taxon-name-part taxon-name-part-type="species" reg="jiulianshanensis">jiulianshanensis</tp:taxon-name-part>
              <object-id xmlns:xlink="http://www.w3.org/1999/xlink" content-type="ipni" xlink:type="simple">urn:lsid:ipni.org:names:77318694-1</object-id>
            </tp:taxon-name><tp:taxon-authority>F.Wen &amp; G.L.Xu</tp:taxon-authority><tp:taxon-status xmlns:xlink="http://www.w3.org/1999/xlink" xlink:type="simple">sp.nov.</tp:taxon-status><xref ref-type="fig" rid="F2">Figs 2</xref><xref ref-type="fig" rid="F3">, 3</xref></tp:nomenclature><tp:treatment-sec sec-type="diagnosis" id="SECID0E4CCI"><title>Diagnosis.</title><p>This new species differs from <italic><tp:taxon-name><tp:taxon-name-part taxon-name-part-type="genus" reg="Primulina">P.</tp:taxon-name-part><tp:taxon-name-part taxon-name-part-type="species" reg="wenii">wenii</tp:taxon-name-part></tp:taxon-name></italic> by the combination of the following characteristics: petiole, both sides of leaf blades, adaxial surface of the calyx lobes, corolla inside toward the bottom, bract margins glandular-pubescent (<italic>vs.</italic> what above-mentioned eglandular-pubescent in <italic><tp:taxon-name><tp:taxon-name-part taxon-name-part-type="genus" reg="Primulina">P.</tp:taxon-name-part><tp:taxon-name-part taxon-name-part-type="species" reg="wenii">wenii</tp:taxon-name-part></tp:taxon-name></italic>); lateral bracts 4–9 × ca. 2 mm, the central one 2–5 × 1–1.5 mm, adaxially glabrous but sparsely pubescent at apex (<italic>vs.</italic> lateral bracts 14–16 × 2.5–3.0 mm, the central one 10–12 × 1.3–1.6 mm, all adaxially pubescent); calyx lobes 8–11 × ca. 2 mm, each side with several brown serrate teeth at apex (<italic>vs.</italic> 14–15 × ca. 2.5 mm and entire); filaments and staminodes sparsely glandular-puberulent (<italic>vs.</italic> glabrous). Detailed morphological comparisons with <italic><tp:taxon-name><tp:taxon-name-part taxon-name-part-type="genus" reg="Primulina">P.</tp:taxon-name-part><tp:taxon-name-part taxon-name-part-type="species" reg="wenii">wenii</tp:taxon-name-part></tp:taxon-name></italic> are provided in Table <xref ref-type="table" rid="T3">3</xref>.</p><table-wrap id="T3" position="float" orientation="portrait"><label>Table 3.</label><caption><p>Comparisons between the characters of <italic><tp:taxon-name><tp:taxon-name-part taxon-name-part-type="genus" reg="Primulina">Primulina</tp:taxon-name-part><tp:taxon-name-part taxon-name-part-type="species" reg="jiulianshanensis">jiulianshanensis</tp:taxon-name-part></tp:taxon-name></italic> and <italic><tp:taxon-name><tp:taxon-name-part taxon-name-part-type="genus" reg="Primulina">P.</tp:taxon-name-part><tp:taxon-name-part taxon-name-part-type="species" reg="wenii">wenii</tp:taxon-name-part></tp:taxon-name></italic>.</p></caption><table id="TID0EPVCI" rules="all"><tbody><tr><th rowspan="1" colspan="1">Characters</th><th rowspan="1" colspan="1">
                      <italic>
                        <tp:taxon-name><tp:taxon-name-part taxon-name-part-type="genus" reg="Primulina">Primulina</tp:taxon-name-part><tp:taxon-name-part taxon-name-part-type="species" reg="jiulianshanensis">jiulianshanensis</tp:taxon-name-part></tp:taxon-name>
                      </italic>
                    </th><th rowspan="1" colspan="1">
                      <italic>
                        <tp:taxon-name><tp:taxon-name-part taxon-name-part-type="genus" reg="Primulina">P.</tp:taxon-name-part><tp:taxon-name-part taxon-name-part-type="species" reg="wenii">wenii</tp:taxon-name-part></tp:taxon-name>
                      </italic>
                    </th></tr><tr><td rowspan="1" colspan="1">Petiole indumentum</td><td rowspan="1" colspan="1">densely villous and very sparsely glandular pubescent</td><td rowspan="1" colspan="1">densely villous</td></tr><tr><td rowspan="1" colspan="1">Leaf blades indumentum</td><td rowspan="1" colspan="1">adaxially densely white to light red villous and very sparsely glandular pubescent, abaxially densely white villous and pubescent, and very sparsely glandular -pubescent</td><td rowspan="1" colspan="1">adaxially densely pubescent and villous, abaxially densely appressed pubescent</td></tr><tr><td rowspan="1" colspan="1">Bract</td><td rowspan="1" colspan="1">lateral ones 4–9 × ca. 2 mm, the middle one 2–5 × 1–1.5 mm, all abaxially white or reddish pubescent, adaxially glabrous but sparsely pubescent at apex, margin ciliate and very sparsely glandular-puberulent</td><td rowspan="1" colspan="1">lateral ones 14–16 × 2.5–3.0 mm, the central one 10–12 × 1.3–1.6 mm; outside white pubescent and villous, adaxially white pubescent, margin entire and ciliate</td></tr><tr><td rowspan="1" colspan="1">Calyx lobes</td><td rowspan="1" colspan="1">adaxially sparsely white puberulent and glandular puberulent, margin entire but each side of calyx lobes with 1–3 brown crenate teeth at apex; lobes 8–11 × ca. 2 mm</td><td rowspan="1" colspan="1">adaxially sparsely shortly pubescent to nearly glabrous, margin entire, lobes 14–15 × ca. 2.5 mm</td></tr><tr><td rowspan="1" colspan="1">Filament</td><td rowspan="1" colspan="1">yellow from middle to base but white upper half, glandular-puberulent</td><td rowspan="1" colspan="1">white, glabrous</td></tr><tr><td rowspan="1" colspan="1">Staminodes</td><td rowspan="1" colspan="1">yellowish, lateral ones very sparsely glandular-puberulent</td><td rowspan="1" colspan="1">white, glabrous</td></tr></tbody></table></table-wrap><fig id="F2" position="float" orientation="portrait"><object-id xmlns:xlink="http://www.w3.org/1999/xlink" content-type="doi" xlink:type="simple">10.3897/phytokeys.226.96351.figure2</object-id><object-id xmlns:xlink="http://www.w3.org/1999/xlink" content-type="arpha" xlink:type="simple">541A81A6-96A5-54A6-B30C-E56BFD04F13C</object-id><label>Figure 2.</label><caption><p><italic><tp:taxon-name><tp:taxon-name-part taxon-name-part-type="genus" reg="Primulina">Primulina</tp:taxon-name-part><tp:taxon-name-part taxon-name-part-type="species" reg="jiulianshanensis">jiulianshanensis</tp:taxon-name-part></tp:taxon-name></italic> sp. nov. <bold>A</bold> habitat <bold>B</bold> population <bold>C</bold> plant in blooming <bold>D</bold> habit <bold>E</bold> adaxial surface of mature leaf blades and petiole <bold>F</bold> abaxial surface of mature leaf blade and petiole.</p></caption><graphic xmlns:xlink="http://www.w3.org/1999/xlink" xlink:href="phytokeys-226-001_article-96351__-g002.jpg" position="float" orientation="portrait" xlink:type="simple" id="oo_847544.jpg"><uri content-type="original_file" xlink:type="simple">https://binary.pensoft.net/fig/847544</uri></graphic></fig></tp:treatment-sec><tp:treatment-sec sec-type="Holotype" id="SECID0EVJCI"><title>Holotype.</title><p>China, Jiangxi Province: Ganzhou City, Longnan County, Jiulianshan National Nature Reserve, growing in shady and moist cliffs in the forest, <named-content xmlns:xlink="http://www.w3.org/1999/xlink" content-type="dwc:verbatimCoordinates" xlink:type="simple"><named-content content-type="geo-json" specific-use="{&#34;type&#34;:&#34;Point&#34;,&#34;coordinates&#34;:[114.430472,24.569139]}" id="NCID0E5JCI" xlink:type="simple">24°34'8.9"N, 114°25'49.7"E</named-content></named-content>, altitude ca. 440 m, April 20, 2021, <italic>Guo-Liang Xu, JLSXGL-20210420</italic> (Holotype IBK!; Isotype: KUN!)</p><fig id="F3" position="float" orientation="portrait"><object-id xmlns:xlink="http://www.w3.org/1999/xlink" content-type="doi" xlink:type="simple">10.3897/phytokeys.226.96351.figure3</object-id><object-id xmlns:xlink="http://www.w3.org/1999/xlink" content-type="arpha" xlink:type="simple">E31ACE6E-660E-542D-BBBE-58FC32DEDA9A</object-id><label>Figure 3.</label><caption><p><italic><tp:taxon-name><tp:taxon-name-part taxon-name-part-type="genus" reg="Primulina">Primulina</tp:taxon-name-part><tp:taxon-name-part taxon-name-part-type="species" reg="jiulianshanensis">jiulianshanensis</tp:taxon-name-part></tp:taxon-name></italic> sp. nov. <bold>A</bold> cyme <bold>B</bold> adaxial surfaces of bracts <bold>C</bold> abaxial surfaces of bracts <bold>D</bold> adaxial surfaces of calyx lobes <bold>E</bold> abaxial surfaces of calyx lobes <bold>F</bold> opened corolla <bold>G</bold> stamens and anthers <bold>H</bold> one of lateral staminodes <bold>I</bold> pistil <bold>J</bold> immature capsules <bold>K</bold> transverse section of capsule.</p></caption><graphic xmlns:xlink="http://www.w3.org/1999/xlink" xlink:href="phytokeys-226-001_article-96351__-g003.jpg" position="float" orientation="portrait" xlink:type="simple" id="oo_847545.jpg"><uri content-type="original_file" xlink:type="simple">https://binary.pensoft.net/fig/847545</uri></graphic></fig></tp:treatment-sec><tp:treatment-sec sec-type="description" id="SECID0ETLCI"><title>Description.</title><p>Herbs perennial, acaulescent, rhizome terete, 1–4 cm long, 0.8–1.5 cm in diam., leaves all basal, 4–8, petiole 10–40 × 4–13 mm, densely villous and very sparsely glandular-pubescent. Leaf blade oblong-elliptic or broadly elliptic, 4–13 × 4–8 cm, thickly chartaceous, more and less fleshly, adaxially pale green to dark green, densely white to light red villous and very sparsely glandular-pubescent, abaxially pale green, densely white villous and pubescent, and very sparsely glandular-pubescent, base apparently asymmetric but cuneate, margin irregularly obtuse-serrate, apex slightly obtuse, lateral veins 4–6 on each side, adaxially inconspicuously sunken, abaxially prominently raised. Inflorescence dichotomous cymes 2–4, axillary, 1–3-branched, 3–9-flowered or more; peduncle and pedicle green, erectly white or light red pubescent; peduncle 5–10 cm long, 2–3 mm in diam.; pedicle 5–15 mm long, 1–2 mm in diam. Bracts 3, lanceolate or spatulate, a pair on either side in same size, opposite, 4–9 mm long, ca. 2 mm wide, the middle one smaller, 2–5 mm long, 1–1.5 mm wide, all three abaxially white or reddish pubescent, adaxially glabrous but sparsely pubescent at apex, margin entire, ciliate and very sparsely glandular-puberulent, apex acute; bracteoles 3, shape and indumentum same as bracts, 2–5 mm long, 1–1.5 mm wide. Calyx 5-parted, lobes lanceolate, 8–11 mm long, ca. 2 mm wide, nearly equal, abaxially densely white or light red villous, adaxially sparsely white puberulent and glandular-puberulent, margin entire but each side of calyx lobes with 1–3 purplish brown crenate at the apex. Corolla pinkish purple to bluish purple, 3.6–4.0 cm long; corolla tube funnelform, 2.6–3 cm long, mouth 1.3–1.6 cm in diam., base ca. 5 mm in diam., outside densely glandular-pubescent, inside from the middle to the base sparsely glandular-puberulent, and the upper part of the corolla tube glabrous; corolla tube abdomen with two obviously longitudinal ridges, the upper part (close to the mouth) of the longitudinal ridge dark bluish purple, and the lower part (close to the bottom) changing into yellowish brown; a dark reddish-brown lump on the upper throat of the corolla tube inside and between upper lip lobes, ovate to spatulate, extending to the middle of the corolla tube, the lump densely glandular-puberulent; a narrow triangular thickened dark reddish-brown stripe extending to the middle of the corolla tube inside at each side of corolla tube and at the junction of the abaxial and adaxial lip; limb distinctly 2-lipped, adaxial lip 2-parted to the middle, lobes broadly ovate to semicircular, apex round, 6–8 mm long, 6–9 mm wide at the bottom; abaxial lip 3-parted to near the base, lobes elliptical to oblong, 8–12 mm long, 7–9 mm wide at the bottom. Stamens 2, adnate to 1.8 cm above the base of corolla tube; filaments linear, yellow from middle to base but white upper half, 8–11 mm long, geniculate near the base, glandular-puberulent; anthers reniform, slightly constricted at the middle, densely villous and fewer glandular-puberulent; staminodes 3, yellowish, lateral ones ca. 6 mm long, adnate to 14 mm above the base of corolla tube, straight, linear, very sparsely glandular-puberulent, apex capitate, the central one ca. 1 mm long, adnate to 5–6 mm above the base of corolla tube, glabrous. Disc annular, ca. 1 mm high, margin undulate, glabrous, white. Pistil pale green, 2.8–3.2 cm long; style linear, 1.9–2.3 cm long, ca. 1 mm in diam., upper part densely glandular-puberulent, lower part densely glandular-puberulent and eglandular-puberulent, ovary oblong, ca. 10 mm long, ca. 2 mm in diam., densely villous and glandular-pubescent, parietal placenta. Stigma acute triangle to narrowly obtrapeziform, 2-lobed, ca. 3 mm long. Capsule linear, 2–4 cm long, parietal placenta, densely villous and glandular-pubescent.</p></tp:treatment-sec><tp:treatment-sec sec-type="phenology" id="SECID0EYLCI"><title>Phenology.</title><p>Flowering from April to May, fruiting from June to September.</p></tp:treatment-sec><tp:treatment-sec sec-type="etymology" id="SECID0E4LCI"><title>Etymology.</title><p>The specific epithet ‘<italic>jiulianshanensis</italic>’ is derived from the type locality, Jiulianshan National Natural Reserve, Jiangxi Province, China.</p></tp:treatment-sec><tp:treatment-sec sec-type="Vernacular name" id="SECID0EFMCI"><title>Vernacular name.</title><p>九连山报春苣苔 (Chinese name); Jǐu Lían Shān Bào Chūn Jù Tái (Chinese pronunciation).</p></tp:treatment-sec><tp:treatment-sec sec-type="distribution" id="SECID0EKMCI"><title>Distribution and habitat.</title><p>We found three small subpopulations in Jiulianshan National Nature Reserve in Jiangxi Province, which are distributed in the shady and wet place on the cliffs under the evergreen broad-leaved forest in the reserve. And the new species is mainly acccompanied by <italic><tp:taxon-name><tp:taxon-name-part taxon-name-part-type="genus" reg="Begonia">Begonia</tp:taxon-name-part><tp:taxon-name-part taxon-name-part-type="species" reg="palmata">palmata</tp:taxon-name-part></tp:taxon-name></italic> D.Don, <italic><tp:taxon-name><tp:taxon-name-part taxon-name-part-type="genus" reg="Utricularia">Utricularia</tp:taxon-name-part><tp:taxon-name-part taxon-name-part-type="species" reg="striatula">striatula</tp:taxon-name-part></tp:taxon-name></italic> J.Smith, <italic><tp:taxon-name><tp:taxon-name-part taxon-name-part-type="genus" reg="Selaginella">Selaginella</tp:taxon-name-part><tp:taxon-name-part taxon-name-part-type="species" reg="moellendorffii">moellendorffii</tp:taxon-name-part></tp:taxon-name></italic> Hieron., <italic><tp:taxon-name><tp:taxon-name-part taxon-name-part-type="genus" reg="Selaginella">S.</tp:taxon-name-part><tp:taxon-name-part taxon-name-part-type="species" reg="involvens">involvens</tp:taxon-name-part></tp:taxon-name></italic> (Sw.) Spring, etc.</p></tp:treatment-sec><tp:treatment-sec sec-type="conservation status" id="SECID0E3NCI"><title>Conservation status.</title><p>At present, only three small subpopulations with total ca. 300 mature individuals of the new species are known in the type locality, Jiulianshan National Natural Reserve, Jiangxi Province, China. The three subpopulations are stable because they are in the reserve. The known AOO and EOO of the new species are about 0.2 km<sup>2</sup> and 25 m<sup>2</sup>, respectively. Thus, if considering its fewer individuals of three subpopulations, it should be temporarily assessed as Near Threated (<abbrev xmlns:xlink="http://www.w3.org/1999/xlink" xlink:title="Near Threated" id="ABBRID0EGOCI" xlink:type="simple">NT</abbrev>), following the IUCN Red List Categories and Criteria (<xref ref-type="bibr" rid="B5">IUCN Standards and petitions committee 2022</xref>).</p></tp:treatment-sec><tp:treatment-sec sec-type="notes" id="SECID0EOOCI"><title>Notes.</title><p>The mainly morphological differences are showed in diagnosis and Table <xref ref-type="table" rid="T3">3</xref>. In addition, the insides of the corolla tube are also somewhat different. For example, at the junction of the abaxial and adaxial lip, there are two narrow triangular thickened dark reddish-brown stripes inside the corolla tube in <italic><tp:taxon-name><tp:taxon-name-part taxon-name-part-type="genus" reg="Primulina">Primulina</tp:taxon-name-part><tp:taxon-name-part taxon-name-part-type="species" reg="jiulianshanensis">jiulianshanensis</tp:taxon-name-part></tp:taxon-name></italic>, but there are only two bluish purple spots at the same places in <italic><tp:taxon-name><tp:taxon-name-part taxon-name-part-type="genus" reg="Primulina">P.</tp:taxon-name-part><tp:taxon-name-part taxon-name-part-type="species" reg="wenii">wenii</tp:taxon-name-part></tp:taxon-name></italic>; at corolla tube abdomen of <italic><tp:taxon-name><tp:taxon-name-part taxon-name-part-type="genus" reg="Primulina">P.</tp:taxon-name-part><tp:taxon-name-part taxon-name-part-type="species" reg="jiulianshanensis">jiulianshanensis</tp:taxon-name-part></tp:taxon-name></italic>, the upper parts of the longitudinal ridges are dark bluish purple, and the lower parts are yellowish brown, but the longitudinal ridges inside corolla tube of <italic><tp:taxon-name><tp:taxon-name-part taxon-name-part-type="genus" reg="Primulina">P.</tp:taxon-name-part><tp:taxon-name-part taxon-name-part-type="species" reg="wenii">wenii</tp:taxon-name-part></tp:taxon-name></italic> are all dark bluish purple; the lump on the upper throat inside corolla tube of <italic><tp:taxon-name><tp:taxon-name-part taxon-name-part-type="genus" reg="Primulina">P.</tp:taxon-name-part><tp:taxon-name-part taxon-name-part-type="species" reg="jiulianshanensis">jiulianshanensis</tp:taxon-name-part></tp:taxon-name></italic> is dark reddish-brown, but <italic><tp:taxon-name><tp:taxon-name-part taxon-name-part-type="genus" reg="Primulina">P.</tp:taxon-name-part><tp:taxon-name-part taxon-name-part-type="species" reg="wenii">wenii</tp:taxon-name-part></tp:taxon-name></italic> is dark bluish brown(<xref ref-type="bibr" rid="B8">Li et al. 2017</xref>).</p><p>The type locality of <italic><tp:taxon-name><tp:taxon-name-part taxon-name-part-type="genus" reg="Primulina">Primulina</tp:taxon-name-part><tp:taxon-name-part taxon-name-part-type="species" reg="wenii">wenii</tp:taxon-name-part></tp:taxon-name></italic> is Rixi Township, Fuzhou, Fujian Province, while the type locality of <italic><tp:taxon-name><tp:taxon-name-part taxon-name-part-type="genus" reg="Primulina">P.</tp:taxon-name-part><tp:taxon-name-part taxon-name-part-type="species" reg="jiulianshanensis">jiulianshanensis</tp:taxon-name-part></tp:taxon-name></italic> is Jiulian Mountain, Jiangxi Province. Their type localities are separated by the Wuyi Mountains, and the two places are more than 500 kilometers apart. <italic><tp:taxon-name><tp:taxon-name-part taxon-name-part-type="genus" reg="Primulina">P.</tp:taxon-name-part><tp:taxon-name-part taxon-name-part-type="species" reg="wenii">wenii</tp:taxon-name-part></tp:taxon-name></italic> has a narrow distribution range and is only recorded in Rixi Township, Fuzhou, Fujian Province (<xref ref-type="bibr" rid="B8">Li et al. 2017</xref>). This area is coastal and the climate zone of this region belongs to the typical subtropical marine monsoon climate. <italic><tp:taxon-name><tp:taxon-name-part taxon-name-part-type="genus" reg="Primulina">P.</tp:taxon-name-part><tp:taxon-name-part taxon-name-part-type="species" reg="wenii">wenii</tp:taxon-name-part></tp:taxon-name></italic> grows in the limestone evergreen broad-leaved forest area with stable morphology. <italic><tp:taxon-name><tp:taxon-name-part taxon-name-part-type="genus" reg="Primulina">P.</tp:taxon-name-part><tp:taxon-name-part taxon-name-part-type="species" reg="jiulianshanensis">jiulianshanensis</tp:taxon-name-part></tp:taxon-name></italic>, grows on the rocks under the evergreen broad-leaved forest in Jiulianshan Nature Reserve, which is a typical Danxia landform. The soil forming rock are mainly sandstone and conglomerate in Jiulianshan Nature Reserve, which has a subtropical monsoon humid climate. The morphology of the <italic><tp:taxon-name><tp:taxon-name-part taxon-name-part-type="genus" reg="Primulina">P.</tp:taxon-name-part><tp:taxon-name-part taxon-name-part-type="species" reg="jiulianshanensis">jiulianshanensis</tp:taxon-name-part></tp:taxon-name></italic> in three subpopulations is also relatively stable. Therefore, considering the differences in molecular, morphological, and habitats between <italic><tp:taxon-name><tp:taxon-name-part taxon-name-part-type="genus" reg="Primulina">P.</tp:taxon-name-part><tp:taxon-name-part taxon-name-part-type="species" reg="jiulianshanensis">jiulianshanensis</tp:taxon-name-part></tp:taxon-name></italic> and <italic><tp:taxon-name><tp:taxon-name-part taxon-name-part-type="genus" reg="Primulina">P.</tp:taxon-name-part><tp:taxon-name-part taxon-name-part-type="species" reg="wenii">wenii</tp:taxon-name-part></tp:taxon-name></italic>, they should be classified as two different species.</p><p>Except for a few species, such as <italic><tp:taxon-name><tp:taxon-name-part taxon-name-part-type="genus" reg="Primulina">Primulina</tp:taxon-name-part><tp:taxon-name-part taxon-name-part-type="species" reg="fimbrisepala">fimbrisepala</tp:taxon-name-part></tp:taxon-name></italic> (Hand.-Mazz.) Yin Z.Wang, <italic><tp:taxon-name><tp:taxon-name-part taxon-name-part-type="genus" reg="Primulina">P.</tp:taxon-name-part><tp:taxon-name-part taxon-name-part-type="species" reg="eburnea">eburnea</tp:taxon-name-part></tp:taxon-name></italic> (Hance)Yin Z.Wang, <italic><tp:taxon-name><tp:taxon-name-part taxon-name-part-type="genus" reg="Primulina">P.</tp:taxon-name-part><tp:taxon-name-part taxon-name-part-type="species" reg="tenuituba">tenuituba</tp:taxon-name-part></tp:taxon-name></italic> (W.T.Wang) Yin Z.Wang, <italic><tp:taxon-name><tp:taxon-name-part taxon-name-part-type="genus" reg="Primulina">P.</tp:taxon-name-part><tp:taxon-name-part taxon-name-part-type="species" reg="juliae">juliae</tp:taxon-name-part></tp:taxon-name></italic> (Hance) Mich.Möller &amp; A.Weber, most of the species of <italic><tp:taxon-name><tp:taxon-name-part taxon-name-part-type="genus" reg="Primulina">Primulina</tp:taxon-name-part></tp:taxon-name></italic> are narrowly distributed and endemic. Among the known species worldwide, more than 170 species are endemic to Karst areas in southern to southwestern China and to northern Vietnam (<xref ref-type="bibr" rid="B24">Wei 2018</xref>; <xref ref-type="bibr" rid="B26">Xu et al. 2020b</xref>). However, the diversity of <italic><tp:taxon-name><tp:taxon-name-part taxon-name-part-type="genus" reg="Primulina">Primulina</tp:taxon-name-part></tp:taxon-name></italic> in the Danxia landform has not been well understood so far (<xref ref-type="bibr" rid="B27">Yu et al. 2019</xref>). For example, the new species, <italic><tp:taxon-name><tp:taxon-name-part taxon-name-part-type="genus" reg="Primulina">P.</tp:taxon-name-part><tp:taxon-name-part taxon-name-part-type="species" reg="suichuanensis">suichuanensis</tp:taxon-name-part></tp:taxon-name></italic>, was found in the Danxia landform in Jiangxi Province (<xref ref-type="bibr" rid="B28">Zhou et al. 2016</xref>). It should be noted that a new provincial record for <italic><tp:taxon-name><tp:taxon-name-part taxon-name-part-type="genus" reg="Primulina">Primulina</tp:taxon-name-part><tp:taxon-name-part taxon-name-part-type="species" reg="wenii">wenii</tp:taxon-name-part></tp:taxon-name></italic> from Jiangxi Province was discovered in Jiulianshan Nature Reserve (<xref ref-type="bibr" rid="B9">Liao et al. 2020</xref>). However, we carefully examined the voucher specimen (No. PVHJX-05557, stored in GNNU), and we noted that the voucher was collected from the same subpopulation of <italic><tp:taxon-name><tp:taxon-name-part taxon-name-part-type="genus" reg="Primulina">P.</tp:taxon-name-part><tp:taxon-name-part taxon-name-part-type="species" reg="jiulianshanensis">jiulianshanensis</tp:taxon-name-part></tp:taxon-name></italic> from the same site in Jiulianshan Nature Reserve. Further, we found there are many inconsistencies between the morphological description from the article (<xref ref-type="bibr" rid="B9">Liao et al. 2020</xref>) and the corresponding voucher specimens. Thus, this species’ new provincial record of <italic><tp:taxon-name><tp:taxon-name-part taxon-name-part-type="genus" reg="Primulina">P.</tp:taxon-name-part><tp:taxon-name-part taxon-name-part-type="species" reg="wenii">wenii</tp:taxon-name-part></tp:taxon-name></italic> in Jiangxi province is a mistaken identification. Lastly, none of the close relatives of <italic><tp:taxon-name><tp:taxon-name-part taxon-name-part-type="genus" reg="Primulina">Primulina</tp:taxon-name-part></tp:taxon-name></italic> are morphologically similar to this new species found in Jiangxi (Fig. <xref ref-type="fig" rid="F1">1</xref>). Thus, the new taxon is not easily confused with the others in this province.</p></tp:treatment-sec><tp:treatment-sec><!--Section generated to contain objects referenced in tp:taxon-treatment.--><fig id="F1" position="float" orientation="portrait"><object-id xmlns:xlink="http://www.w3.org/1999/xlink" content-type="doi" xlink:type="simple">10.3897/phytokeys.226.96351.figure1</object-id><object-id xmlns:xlink="http://www.w3.org/1999/xlink" content-type="arpha" xlink:type="simple">3E5E4EE6-D84B-58C9-81E6-2FFA57B1E110</object-id><label>Figure 1.</label><caption><p>Phylogenetic tree of <italic><tp:taxon-name><tp:taxon-name-part taxon-name-part-type="genus" reg="Primulina">Primulina</tp:taxon-name-part></tp:taxon-name></italic> generated from maximum likelihood (<abbrev xmlns:xlink="http://www.w3.org/1999/xlink" xlink:title="Maximum likelihood" id="ABBRID0EEACI" xlink:type="simple">ML</abbrev>) of combined <italic>trn</italic>L-F and ITS data-set. Numbers of each branch are support values in the order of <abbrev xmlns:xlink="http://www.w3.org/1999/xlink" xlink:title="ML ultrafast bootstrap" id="ABBRID0EKACI" xlink:type="simple">UFBoot</abbrev>/<abbrev xmlns:xlink="http://www.w3.org/1999/xlink" xlink:title="Bayesian posterior probabilities" id="ABBRID0EOACI" xlink:type="simple">BIPP</abbrev>. Stars indicate <abbrev xmlns:xlink="http://www.w3.org/1999/xlink" xlink:title="ML ultrafast bootstrap" id="ABBRID0ESACI" xlink:type="simple">UFBoot</abbrev> = 100% or <abbrev xmlns:xlink="http://www.w3.org/1999/xlink" xlink:title="Bayesian posterior probabilities" id="ABBRID0EWACI" xlink:type="simple">BIPP</abbrev> = 1.0. The dash (–) indicates a node with <abbrev xmlns:xlink="http://www.w3.org/1999/xlink" xlink:title="ML ultrafast bootstrap" id="ABBRID0E1ACI" xlink:type="simple">UFBoot</abbrev> or &lt; 50% or <abbrev xmlns:xlink="http://www.w3.org/1999/xlink" xlink:title="Bayesian posterior probabilities" id="ABBRID0E5ACI" xlink:type="simple">BIPP</abbrev> &lt; 0.5.</p></caption><graphic xmlns:xlink="http://www.w3.org/1999/xlink" xlink:href="phytokeys-226-001_article-96351__-g001.jpg" position="float" orientation="portrait" xlink:type="simple" id="oo_847543.jpg"><uri content-type="original_file" xlink:type="simple">https://binary.pensoft.net/fig/847543</uri></graphic></fig></tp:treatment-sec><ref-list><ref id="B5"><mixed-citation xmlns:xlink="http://www.w3.org/1999/xlink" xlink:type="simple">IUCN Standards and petitions committee (<year>2022</year>) Guidelines for Using the IUCN Red List Categories and Criteria. Version 15. Prepared by the Standards and petitions committee. <ext-link xlink:type="simple" ext-link-type="uri" xlink:href="https://www.iucnredlist.org/resources/redlistguidelines">https://www.iucnredlist.org/resources/redlistguidelines</ext-link> [Accessed on 4 Mar. 2022]</mixed-citation></ref><ref id="B8"><mixed-citation xmlns:xlink="http://www.w3.org/1999/xlink" xlink:type="simple"><person-group><name name-style="western"><surname>Li</surname><given-names>J</given-names></name><name name-style="western"><surname>Chen</surname><given-names>X</given-names></name><name name-style="western"><surname>Li</surname><given-names>S</given-names></name><name name-style="western"><surname>Yan</surname><given-names>LJ</given-names></name></person-group> (<year>2017</year>) <article-title><italic><tp:taxon-name><tp:taxon-name-part taxon-name-part-type="genus">Primulina</tp:taxon-name-part><tp:taxon-name-part taxon-name-part-type="species">wenii</tp:taxon-name-part></tp:taxon-name></italic> (<tp:taxon-name><tp:taxon-name-part taxon-name-part-type="family">Gesneriaceae</tp:taxon-name-part></tp:taxon-name>), a new species from China.</article-title><source>Bangladesh Journal of Plant Taxonomy</source><volume>24</volume>(<issue>2</issue>): <fpage>173</fpage>–<lpage>182</lpage>. <ext-link xlink:type="simple" ext-link-type="doi" xlink:href="10.3329/bjpt.v24i2.35113">https://doi.org/10.3329/bjpt.v24i2.35113</ext-link></mixed-citation></ref><ref id="B24"><mixed-citation xmlns:xlink="http://www.w3.org/1999/xlink" xlink:type="simple"><person-group><name name-style="western"><surname>Wei</surname><given-names>YG</given-names></name></person-group> (<year>2018</year>) <source>The Distribution and Conservation Status of Native Plants in Guangxi, China.</source><publisher-name>China Forestry Publishing House</publisher-name>, <publisher-loc>Beijing</publisher-loc>, <size units="page">876 pp</size>.</mixed-citation></ref><ref id="B26"><mixed-citation xmlns:xlink="http://www.w3.org/1999/xlink" xlink:type="simple"><person-group><name name-style="western"><surname>Xu</surname><given-names>MZ</given-names></name><name name-style="western"><surname>Yang</surname><given-names>LH</given-names></name><name name-style="western"><surname>Kong</surname><given-names>HH</given-names></name><name name-style="western"><surname>Wen</surname><given-names>F</given-names></name><name name-style="western"><surname>Kang</surname><given-names>M</given-names></name></person-group> (<year>2020b</year>) <article-title>Congruent spatial patterns of species richness and phylogenetic diversity in karst flora: Case study of <italic><tp:taxon-name><tp:taxon-name-part taxon-name-part-type="genus">Primulina</tp:taxon-name-part></tp:taxon-name></italic> (<tp:taxon-name><tp:taxon-name-part taxon-name-part-type="family">Gesneriaceae</tp:taxon-name-part></tp:taxon-name>).</article-title><source>Journal of Systematics and Evolution</source><volume>59</volume>(<issue>2</issue>): <fpage>251</fpage>–<lpage>261</lpage>. <ext-link xlink:type="simple" ext-link-type="doi" xlink:href="10.1111/jse.12558">https://doi.org/10.1111/jse.12558</ext-link></mixed-citation></ref><ref id="B27"><mixed-citation xmlns:xlink="http://www.w3.org/1999/xlink" xlink:type="simple"><person-group><name name-style="western"><surname>Yu</surname><given-names>XY</given-names></name><name name-style="western"><surname>Li</surname><given-names>JM</given-names></name><name name-style="western"><surname>Ren</surname><given-names>MX</given-names></name></person-group> (<year>2019</year>) <article-title>Adaptive differentiation of <tp:taxon-name><tp:taxon-name-part taxon-name-part-type="family">Gesneriaceae</tp:taxon-name-part></tp:taxon-name> on karst and Danxia landforms in Southern China.</article-title><source>Guangxi Sciences</source><volume>26</volume>(<issue>1</issue>): <fpage>132</fpage>–<lpage>140</lpage>. <ext-link xlink:type="simple" ext-link-type="doi" xlink:href="10.13656/j.cnki.gxkx.20190321.003">https://doi.org/10.13656/j.cnki.gxkx.20190321.003</ext-link></mixed-citation></ref><ref id="B28"><mixed-citation xmlns:xlink="http://www.w3.org/1999/xlink" xlink:type="simple"><person-group><name name-style="western"><surname>Zhou</surname><given-names>DS</given-names></name><name name-style="western"><surname>Zhou</surname><given-names>JJ</given-names></name><name name-style="western"><surname>Li</surname><given-names>M</given-names></name><name name-style="western"><surname>Yu</surname><given-names>XL</given-names></name></person-group> (<year>2016</year>) <article-title><italic><tp:taxon-name><tp:taxon-name-part taxon-name-part-type="genus">Primulina</tp:taxon-name-part><tp:taxon-name-part taxon-name-part-type="species">suichuanensis</tp:taxon-name-part></tp:taxon-name></italic> sp. nov. (<tp:taxon-name><tp:taxon-name-part taxon-name-part-type="family">Gesneriaceae</tp:taxon-name-part></tp:taxon-name>) from Danxia landform in Jiangxi, China.</article-title><source>Nordic Journal of Botany</source><volume>34</volume>(<issue>2</issue>): <fpage>148</fpage>–<lpage>151</lpage>. <ext-link xlink:type="simple" ext-link-type="doi" xlink:href="10.1111/njb.00956">https://doi.org/10.1111/njb.00956</ext-link></mixed-citation></ref><ref id="B9"><mixed-citation xmlns:xlink="http://www.w3.org/1999/xlink" xlink:type="simple"><person-group><name name-style="western"><surname>Liao</surname><given-names>HH</given-names></name><name name-style="western"><surname>Li</surname><given-names>L</given-names></name><name name-style="western"><surname>Wei</surname><given-names>Y</given-names></name><name name-style="western"><surname>Liang</surname><given-names>YL</given-names></name></person-group> (<year>2020</year>) <italic><tp:taxon-name><tp:taxon-name-part taxon-name-part-type="genus">Primulina</tp:taxon-name-part><tp:taxon-name-part taxon-name-part-type="species">wenii</tp:taxon-name-part></tp:taxon-name></italic> (<tp:taxon-name><tp:taxon-name-part taxon-name-part-type="family">Gesneriaceae</tp:taxon-name-part></tp:taxon-name>), a new record species from Jiangxi Province. South China Forestry Science 48(3): 45–46, 71. <ext-link xlink:type="simple" ext-link-type="doi" xlink:href="10.16259/j.cnki.36-1342/s.2020.03.009">https://doi.org/10.16259/j.cnki.36-1342/s.2020.03.009</ext-link></mixed-citation></ref></ref-list></tp:taxon-treatment>
